# Supplementary material for: Inappropriate Prescriptions in Older People—Translation and Adaptation to Portuguese of the STOPP/START Screening Tool
Source: Int J Environ Res Public Health. 2022 Jun 4;19(11):6896. doi: 10.3390/ijerph19116896 (PMC9180165; doi:10.3390/ijerph19116896)
Supplement: Supplementary file 1 [file ijerph-19-06896-s001.zip]

Archive with 2 entries (2 files):
- IJERPH - Supplementary Material S1_Informed Consent.pdf
- IJERPH - Supplementary Material S2_STOPP.START Translation.pdf
